# Supplementary material for: Temperature regulation in the Balkan spadefoot (Pelobates balcanicus Karaman, 1928) at the beginning of nocturnal activity
Source: PeerJ. 2022 Jul 15;10:e13647. doi: 10.7717/peerj.13647 (PMC9291013; doi:10.7717/peerj.13647)
Supplement: Supplemental Information 2 [file peerj-10-13647-s002.xlsx]

## Sheet: 14.06.2020
	date 14. 06. 2020
time, minutes	t. sub. deep	IRT	TC	t max. body	t min. body	t aver. body	t max. head	t. min head	t aver. head	t max. substrat	t min. substrat	time	t air	FLIR No
0.001	22.6	16.2	16.8	16	15.5	15.7	16.1	15.6	15.7	18.2	16.8		18.02
3.56	23	16.8	17.4	16.2	15.9	16.1	16.2	16	16.1	18.4	16.8
7.12	22.8	16.7	17.6	16.2	15.9	16.1	16	15.8	15.9	18.3	17.1
10.68	23.2	15.8	16.2	15.2	14.3	14.5	14.8	14.3	14.4	16.5	15.4
14.24	22.6	16.8	17	16.4	15.8	16.1	16.4	15.5	16.8	18.1	16.4
17.8	23.5	15.8	16.4	15.4	14.9	15.1	15.7	14.9	15.3	17.2	16.2
21.36	23.4	14.8	15.2	14.5	13.8	14	14.6	13.9	14.2	15.5	15.1
24.92	23.2	15.6	16	15	14.3	14.5	15.7	14.4	15	16.5	15.7
28.48	23.3	15.2	15.6	14.7	14.2	14.3	14.2	14.2	14.2	15.7	14.9
32.04	24.1	17.4	17.8	16.8	16.1	16.3	16.4	16.3	16.3	17.8	17.1		18.02
35.6	24.1	13.6	13.9	12.9	12.6	12.9	13	12.5	12.7	14.3	13.6
39.16	24.3	15.4	15.8	15	14.7	14.8	15.3	14.7	15	16.4	15.8
42.72	22.5	16.5	16.8	16.1	15.8	15.8	16.4	16	16.2	17.8	16.6
46.28	23.9	16.8	17.2	16.4	15.6	16.1	16.3	15.8	16	17.9	17
49.84	23.3	15.4	16	15	14.8	14.9	15	14.9	14.9	16.8	14.8
53.4	23.9	16.7	16.9	16.3	15.8	16.1	16.4	15.7	16	17.4	16.5
56.96	24.6	16.2	16.6	15.5	15.2	15.3	16	15.6	15.8	17.1	15.9
60.52	24.7	15.6	16.2	15	14.3	14.6	14.8	14.6	14.6	16.7	15.2
64.08	24.3	15.2	15.7	14.8	14.7	14.7	14.9	14.6	14.8	15.6	15.2
67.64	25.9	14.7	15.4	14.2	13.9	14	14.3	13.9	14	15.8	14.9
71.2	23.5	16.2	16.6	15.7	15.4	15.5	15.5	15.4	15.4	17.1	16.4
74.76	23.3	15.4	15.8	15.1	14.7	14.9	15.1	15	15	15.7	15.5
78.32	24.4	17	17.5	16.7	16.4	16.5	16.8	16.5	16.6	18.1	17.3		18.02
81.88	24.6	14.9	15.4	14.6	14.3	14.4	14.7	14.2	14.4	17.2	16
85.44	23.1	16.5	16.9	16.1	15.7	15.9	15.9	15.8	15.9	17.8	17
89	21.3	17.3	17.6	16.7	16.3	16.5	16.6	16.5	16.5	18.9	17
92.56	23.6	16.9	17.6	16.5	16.2	16.3	16.3	16.1	16.2	18.2	17.1
96.12	23.9	16.1	16.6	15.7	15.5	15.6	15.8	15.5	15.7	18	16.6
99.68	24.4	15.4	15.6	15	14.7	14.8	15	15.8	15.9	16.6	15.4
103.24	21.8	15.9	16.2	15.4	15.1	15.2	15.3	15.1	15.1	16.4	16
106.8	22.4	14.1	14.6	13.5	13.4	13.5	14.1	13.4	13.9	16	14.3
110.36	24.4	16.2	16.8	15.7	15.3	15.4	15.4	15.2	15.3	17	15.4
113.92	22.9	15.4	15.7	15	14.5	14.6	15	14.5	14.7	16	15.5
117.48	21.9	16	16.4	15.6	15.1	15.3	15.5	15.2	15.3	16.3	16
121.04	22.3	13.3	13.7	13	13	13.1	13	13	13	14.9	14
124.6	21.9	15.5	15.9	15.1	14.4	14.6	14.9	14.4	14.6	16.3	15.5
128.16	23.3	14.9	15.8	14.5	14.2	14.3	14.4	14.1	14.2	16.8	15.1
131.72	22.9	16	16.4	15.4	14.7	14.9	15.1	14.7	14.8	16.6	16.2
135.28	23.1	16.6	17	16.3	15.7	15.9	15.8	15.7	15.7	17.2	16.4		18.02
															Descriptive statistics	t. sub. deep	TC	IRT	t aver. body	t aver. head	t max. substrat
															Mean	23.3897	16.2718	15.8154	15.1051	15.1821	16.9
															Standard Error	0.152168	0.152706	0.15149	0.147033	0.151816	0.167582
															Median	23.3	16.4	15.9	15.1	15.3	16.8
															Mode	23.3	16.8	15.4	16.1	15.7	17.2
															Standard Deviation	0.950289	0.953649	0.946055	0.918222	0.948093	1.04655
															Sample Variance	0.90305	0.909447	0.89502	0.843131	0.89888	1.09526
															Kurtosis	0.206495	0.736785	0.46897	-0.268109	0.163217	-0.296164
															Skewness	0.0991642	-0.718326	-0.683151	-0.446249	-0.565282	-0.264401
															Range	4.6	4.1	4.1	3.6	4.1	4.6
															Minimum	21.3	13.7	13.3	12.9	12.7	14.3
															Maximum	25.9	17.8	17.4	16.5	16.8	18.9
															Sum	912.2	634.6	616.8	589.1	592.1	659.1
															Count	39	39	39	39	39	39
															Confidence Level(95.0%)	0.308048	0.309137	0.306676	0.297653	0.307336	0.339252
t-Test: Paired Two Sample for Means															t-Test: Two-Sample Assuming Equal Variances
t-Test: Paired Two Sample for Means		TC	IRT	TC	t aver. body	TC	t aver. head	TC	t max. substrat	t aver. body	t aver. head	IRT	t aver. body		t-Test: Two-Sample Assuming Equal Variances	TC	IRT	TC	t aver. body	TC	t aver. head	t max. substrat	TC	t aver. body	t aver. head	IRT	t aver. body
Mean		16.2718	15.8154	16.2718	15.1051	16.2718	15.1821	16.2718	16.9	15.1051	15.1821	15.8154	15.1051		Mean	16.2718	15.8154	16.2718	15.1051	16.2718	15.1821	16.9	16.2718	15.1051	15.1821	15.8154	15.1051
Variance		0.909447	0.89502	0.909447	0.843131	0.909447	0.89888	0.909447	1.09526	0.843131	0.89888	0.89502	0.843131		Variance	0.909447	0.89502	0.909447	0.843131	0.909447	0.89888	1.09526	0.909447	0.843131	0.89888	0.89502	0.843131
Observations		39	39	39	39	39	39	39	39	39	39	39	39		Observations	39	39	39	39	39	39	39	39	39	39	39	39
Pearson Correlation		0.985216		0.966657		0.910431		0.89333		0.959867		0.974758			Pooled Variance	0.902233		0.876289		0.904163		1.00235		0.871005		0.869076
Hypothesized Mean Difference		0		0		0		0		0		0			Hypothesized Mean Difference	0		0		0		0		0		0
df		38		38		38		38		38		38			df	76		76		76		76		76		76
t Stat		17.4323		29.8316		16.9084		-8.33482		-1.80579		20.9961			t Stat	2.12184		5.50352		5.06079		2.77082		-0.363968		3.36437
P(T<=t) one-tail		5.06487e-20		2.81779e-28		1.41923e-19		2.08279e-10		0.0394389		8.26973e-23			P(T<=t) one-tail	0.0185549		2.41582e-07		1.41314e-06		0.0035129		0.358446		0.000602377
t Critical one-tail		1.68595		1.68595		1.68595		1.68595		1.68595		1.68595			t Critical one-tail	1.66515		1.66515		1.66515		1.66515		1.66515		1.66515
P(T<=t) two-tail		1.01297e-19		5.63559e-28		2.83847e-19		4.16558e-10		0.0788779		1.65395e-22			P(T<=t) two-tail	0.0371099		4.83164e-07		2.82629e-06		0.0070258		0.716892		0.00120475
t Critical two-tail		2.02439		2.02439		2.02439		2.02439		2.02439		2.02439			t Critical two-tail	1.99167		1.99167		1.99167		1.99167		1.99167		1.99167
	Is Difference Significant?	YES!		YES!		YES!		YES!		NO!		YES!			Significance of Stat. Difference:	0.05		0.001		0.001		0.01		no significant difference		0.01
	Significance of Stat. Difference:	0.001		0.001		0.001		0.001		0.0788779		0.001												(t stat < t critical)
	Difference & Interval:	0.45641	0.0530024	1.16667	0.0791708	1.08974	0.130472	-0.628205	0.152581	-0.0769231	0.0862353	0.710256	0.0684811											P(T<=t) > 0.05
	±Dt:	0.403408	0.509413	1.0875	1.24584	0.959272	1.22022	-0.780786	-0.475624	-0.163158	0.00931221	0.641775	0.778738
																t. sub. deep	IRT	TC	t max. body	t min. body	t aver. body	t max. head	t. min head	t aver. head	t max. substrat	t min. substrat
															t. sub. deep	1
															IRT	-0.112515	1
															TC	-0.0749562	0.985216	1
															t max. body	-0.121479	0.99187	0.978142	1
															t min. body	-0.111399	0.963874	0.958933	0.976347	1
															t aver. body	-0.116049	0.974758	0.966657	0.985362	0.994877	1
															t max. head	-0.095889	0.952305	0.935231	0.959312	0.953437	0.958501	1
															t. min head	-0.0707701	0.941123	0.925808	0.951371	0.973205	0.967614	0.936775	1
															t aver. head	-0.0872511	0.936238	0.910431	0.946374	0.95976	0.959867	0.96572	0.970045	1
															t max. substrat	-0.124365	0.869669	0.89333	0.87439	0.89338	0.8974	0.88217	0.86476	0.877083	1
															t min. substrat	-0.120161	0.920857	0.919311	0.936871	0.931784	0.938341	0.928006	0.901157	0.89429	0.894705	1
																time, minutes	t. sub. deep	IRT	TC	t max. body	t min. body	t aver. body	t max. head	t. min head	t aver. head	t max. substrat	t min. substrat
															time, minutes	1
															t. sub. deep	-0.163458	1
															IRT	-0.183218	-0.112515	1
															TC	-0.191198	-0.0749562	0.985216	1
															t max. body	-0.162991	-0.121479	0.99187	0.978142	1
															t min. body	-0.117473	-0.111399	0.963874	0.958933	0.976347	1
															t aver. body	-0.144783	-0.116049	0.974758	0.966657	0.985362	0.994877	1
															t max. head	-0.230916	-0.095889	0.952305	0.935231	0.959312	0.953437	0.958501	1
															t. min head	-0.10219	-0.0707701	0.941123	0.925808	0.951371	0.973205	0.967614	0.936775	1
															t aver. head	-0.17406	-0.0872511	0.936238	0.910431	0.946374	0.95976	0.959867	0.96572	0.970045	1
															t max. substrat	-0.198264	-0.124365	0.869669	0.89333	0.87439	0.89338	0.8974	0.88217	0.86476	0.877083	1
															t min. substrat	-0.162135	-0.120161	0.920857	0.919311	0.936871	0.931784	0.938341	0.928006	0.901157	0.89429	0.894705	1

## Sheet: 25.06.2020
date: 25. 06. 2020																09:39:20
time, minutes	t. sub. deep	IRT	TC	t max. body	t min. body	t aver. body	t max. head	t. min head	t aver. head	t max. substrat	t min. substrat	Avg calc substrat	time	time, minutes	t air	FLIR No
0.001	25.8	21.8	21.9	21	20.3	20.5	21.1	20.3	20.5	22.8	21.1	21.95	09:39:20	0	22.8	725
10.7167	26.2	20.8	21.2	19.4	18.9	19.1	19.6	18.9	19.1	20.2	19.3	19.75	09:50:03	10.7167		726
23.1167	26.3	21.4	21.8	19.4	19.2	19.3	19.3	19.2	19.2	20.1	18.9	19.5	10:02:27	23.1167		727
28.0833	26.7	21.4	21.6	19.2	18.9	19	19.2	19	19.1	20	18.7	19.35	10:07:25	28.0833		730
31.9167	26.3	21.1	21.9	19.2	18.8	19	19.1	18.8	18.9	19.6	18.6	19.1	10:11:15	31.9167		731
38.5333	27.3	21.5	21.7	19.5	18.9	19.1	19.4	18.8	19.1	21.3	18.8	20.05	10:17:52	38.5333		732
39.1333	27.3	20.6	21.1	20.5	20	20.3	20.4	20	20.2	24.2	19.8	22	10:18:28	39.1333		733
46.4333	25.8	20.5	21.1	21.3	20.7	20.9	21.1	20.7	20.9	24.2	21.6	22.9	10:25:46	46.4333		735
53.5333	26.6	20.6	20.8	21.1	20.7	20.9	21.1	20.7	20.9	22.2	20.9	21.55	10:32:52	53.5333		739
60.25	26.1	20.1	20.8	21.5	21	21.2	21.5	20.9	21.1	23.9	21.8	22.85	10:39:35	60.25		741
66.3667	26.9	19.9	20.1	21.1	20.4	20.7	21.2	20.5	20.9	22.7	20.6	21.65	10:45:42	66.3667		745
69.3667	26.9	20.1	20.8	19.8	19	19.2	19.7	19	19.2	21.6	19.4	20.5	10:48:42	69.3667		747
73.35	26.3	20	20.6	20.2	19.3	19.7	19.9	19.5	19.7	22	20.1	21.05	10:52:41	73.35		750
75.9667	26.3	19.9	20.7	19.3	18.5	18.9	19.6	18.7	19.1	20.6	19	19.8	10:55:18	75.9667		751
78.55	26.1	19.9	20.4	20.3	19.7	19.9	20.6	19.7	19.9	21.6	20.1	20.85	10:57:53	78.55		753
81.2	26.1	20.3	20.6	19.9	19.6	19.7	19.8	19.6	19.7	21.8	20.1	20.95	11:00:32	81.2		756
82.9167	26.2	19.9	20.5	21	20.6	20.7	20.9	20.5	20.7	22.6	21.1	21.85	11:02:15	82.9167		758
85.2667	25.8	19.9	20.8	20.5	20.1	20.2	20.5	20.1	20.3	22.4	20.6	21.5	11:04:36	85.2667		759
87.1333	26.2	19.9	20.6	20.5	20.1	20.2	20.9	20	20.4	22.1	20.5	21.3	11:06:28	87.1333		760
89.4667	26	19.9	20.6	20.1	19.8	20	20	19.7	19.9	21.4	20.2	20.8	11:08:48	89.4667		763
91.8667	26.3	20.2	20.8	21.3	20.6	20.9	21.2	20.6	20.9	21.4	21.2	21.3	11:11:12	91.8667		766
95.2	26.3	19.9	20.6	20.9	20.5	20.7	20.8	20.5	20.6	22.8	20.6	21.7	11:14:32	95.2		768
97.3833	26.3	20.1	21	21.3	20.9	21.1	21.3	21	21.1	23.3	21.1	22.2	11:16:43	97.3833		769
99.7333	25.9	20.3	20.9	19.4	19	19.2	19.3	19	19.1	20.6	19.3	19.95	11:19:04	99.7333		773
102.85	26.4	20.5	20.9	19	18.7	18.8	18.9	18.7	18.8	19.9	18.8	19.35	11:22:11	102.85		775
104.483	26.3	19.9	20.8	19.9	19.6	19.7	19.9	19.8	19.8	21.3	19.9	20.6	11:23:49	104.483		777
107.583	25.8	20.1	20.9	20.9	20.5	20.7	20.7	20.5	20.6	21.8	20.3	21.05	11:26:55	107.583		778
110.167	25.8	20.2	20.8	19.9	19.7	19.8	19.9	19.6	19.8	20.3	19.2	19.75	11:29:30	110.167		780
111.017	25.9	20.3	20.9	19.7	19.3	19.5	19.7	19.4	19.6	20.4	19.1	19.75	11:30:21	111.017		782
111.883	26.8	19.9	20.5	20	19.4	19.6	19.6	19.3	19.5	21.3	19.6	20.45	11:31:13	111.883		784
114.383	25.7	20.4	21.2	20.3	20.1	20.1	20.3	20.1	20.2	20.7	20.1	20.4	11:33:43	114.383		786
120.667	25.6	20.4	21.1	20.9	20.4	20.6	20.8	20.4	20.5	22	20.7	21.35	11:40:00	120.667		788
122.75	26.5	20.4	21.2	21	20.7	20.8	20.9	20.6	20.8	21.6	20.8	21.2	11:42:05	122.75		790
124.25	25.9	20.3	21	20.9	20.6	20.7	20.7	20.5	20.6	21.2	20.5	20.85	11:43:35	124.25		791
125.767	25.9	20.6	21.1	20.6	20.2	20.4	20.5	20.3	20.4	21	20.1	20.55	11:45:06	125.767		792
131.25	26.2	20.4	21	20	19.7	19.9	19.9	19.6	19.7	20.5	19.6	20.05	11:50:35	131.25		793
132.517	25.9	20.6	20.9	20.6	20.2	20.4	20.6	20.3	20.4	21.3	20.3	20.8	11:51:51	132.517		794
133.867	25	20.4	20.9	20.4	20.1	20.2	20.4	20.1	20.2	21.7	20.1	20.9	11:53:12	133.867		795
136.717	25.3	20.1	20.7	20.9	20.7	20.8	20.9	20.7	20.8	21.5	20.4	20.95	11:56:03	136.717		796
139.767	25.1	20.3	21	19.7	19.5	19.6	19.6	19.4	19.5	20.4	18.9	19.65	11:59:06	139.767		797
142.667	24.4	20.4	20.7	20.7	20.4	20.6	20.8	20.4	20.6	23.2	20.3	21.75	12:02:00	142.667		799
150.383	24.4	20.4	20.8	20	19.8	19.9	19.9	19.7	19.8	20.5	18.9	19.7	12:09:43	150.383	22.3	802
														mean	22.55			Descriptive statistics	t. sub. deep	TC	IRT	t aver. body	t aver. head	t max. substrat
														stdev	0.353553
																		Mean	26.069	20.9357	20.3714	20.0595	20.05	21.5714
																		Standard Error	0.0949655	0.0600833	0.073116	0.105376	0.105055	0.179375
																		Median	26.15	20.9	20.3	20.15	20.2	21.45
																		Mode	26.3	20.8	19.9	20.7	19.1	21.3
																		Standard Deviation	0.615447	0.389384	0.473846	0.682913	0.680835	1.16248
																		Sample Variance	0.378775	0.15162	0.22453	0.46637	0.463537	1.35136
																		Kurtosis	1.54877	1.13813	1.74917	-1.12291	-1.20661	-0.176249
																		Skewness	-0.688561	0.91139	1.4048	-0.235629	-0.219344	0.54264
																		Range	2.9	1.8	1.9	2.4	2.3	4.6
																		Minimum	24.4	20.1	19.9	18.8	18.8	19.6
																		Maximum	27.3	21.9	21.8	21.2	21.1	24.2
																		Sum	1094.9	879.3	855.6	842.5	842.1	906
																		Count	42	42	42	42	42	42
																		Confidence Level(95.0%)	0.191787	0.121341	0.147661	0.212811	0.212163	0.362254
t-Test: Paired Two Sample for Means																		t-Test: Two-Sample Assuming Equal Variances
t-Test: Paired Two Sample for Means		TC	IRT	TC	t aver. body	TC	t aver. head	TC	t max. substrat	t aver. body	t aver. head	IRT	t aver. body						TC	IRT	TC	t aver. body	TC	t aver. head	TC	t max. substrat	t aver. body	t aver. head	IRT	t aver. body
Mean		20.9357	20.3714	20.9357	20.0595	20.9357	20.05	20.9357	21.5714	20.0595	20.05	20.3714	20.0595					Mean	20.9357	20.3714	20.9357	20.0595	20.9357	20.05	20.9357	21.5714	20.0595	20.05	20.3714	20.0595
Variance		0.15162	0.22453	0.15162	0.46637	0.15162	0.463537	0.15162	1.35136	0.46637	0.463537	0.22453	0.46637					Variance	0.15162	0.22453	0.15162	0.46637	0.15162	0.463537	0.15162	1.35136	0.46637	0.463537	0.22453	0.46637
Observations		42	42	42	42	42	42	42	42	42	42	42	42					Observations	42	42	42	42	42	42	42	42	42	42	42	42
Pearson Correlation		0.89663		-0.277851		-0.307746		-0.281654		0.991187		-0.278771						Pooled Variance	0.188075		0.308995		0.307578		0.75149		0.464954		0.34545
Hypothesized Mean Difference		0		0		0		0		0		0						Hypothesized Mean Difference	0		0		0		0		0		0
df		41		41		41		41		41		41						df	82		82		82		82		82		82
t Stat		17.1861		6.48898		6.50635		-3.10729		0.681608		2.1655						t Stat	5.9627		7.22324		7.31856		-3.36055		0.0640052		2.43186
P(T<=t) one-tail		1.20576e-20		4.36181e-08		4.12102e-08		0.00171147		0.24966		0.0181098						P(T<=t) one-tail	3.00467e-08		1.17978e-10		7.68314e-11		0.000591488		0.474561		0.0085997
t Critical one-tail		1.68288		1.68288		1.68288		1.68288		1.68288		1.68288						t Critical one-tail	1.66365		1.66365		1.66365		1.66365		1.66365		1.66365
P(T<=t) two-tail		2.41152e-20		8.72363e-08		8.24203e-08		0.00342294		0.499319		0.0362197						P(T<=t) two-tail	6.00934e-08		2.35955e-10		1.53663e-10		0.00118298		0.949122		0.0171994
t Critical two-tail		2.01954		2.01954		2.01954		2.01954		2.01954		2.01954						t Critical two-tail	1.98932		1.98932		1.98932		1.98932		1.98932		1.98932
	Is Difference Significant?	YES!		YES!		YES!		YES!		NO!		YES!						Significance of Stat. Difference:	0.001		0.001		0.001		0.01		no significant difference		0.05
	Significance of Stat. Difference:	0.001		0.001		0.001		0.01		0.499319		0.05															(t stat < t critical)
	Difference & Interval:	0.564286	0.0663094	0.87619	0.272693	0.885714	0.274922	-0.635714	0.413174	0.00952381	0.0282182	0.311905	0.290882														P(T<=t) > 0.05
	±Dt:	0.497976	0.630595	0.603497	1.14888	0.610792	1.16064	-1.04889	-0.222541	-0.0186944	0.037742	0.021023	0.602786
																			t. sub. deep	IRT	TC	t max. body	t min. body	t aver. body	t max. head	t. min head	t aver. head	t max. substrat	t min. substrat
																		t. sub. deep	1
																		IRT	0.107292	1
																		TC	0.0942886	0.89663	1
																		t max. body	-0.130451	-0.283252	-0.291167	1
																		t min. body	-0.251427	-0.262797	-0.253744	0.965301	1
																		t aver. body	-0.212545	-0.278771	-0.277851	0.98329	0.992848	1
																		t max. head	-0.148395	-0.286188	-0.308722	0.977278	0.940755	0.95851	1
																		t. min head	-0.239196	-0.27316	-0.265094	0.969034	0.992291	0.991705	0.948894	1
																		t aver. head	-0.194124	-0.300143	-0.307746	0.982374	0.983546	0.991187	0.974753	0.990661	1
																		t max. substrat	0.0658931	-0.235752	-0.281654	0.774179	0.688805	0.725417	0.763947	0.700103	0.730977	1
																		t min. substrat	-0.0680281	-0.308626	-0.302428	0.939024	0.887053	0.903313	0.929423	0.89544	0.911991	0.788608	1

## Sheet: 27.06.2020
date: 27. 06. 2020															09:55:15
time, minutes	t. sub. deep	IRT	TC	t max. body	t min. body	t aver. body	t max. head	t min. head	t aver. head	t max. substrat	t min. substrat	time	time, minutes	t air	FLIR No
0.001	26.6	19.4	20.1	18.4	17.9	18.1	18.2	17.6	18	19.9	16.8	09:55:15	0	20.3	806
3.83333	30.6	19.4	20.1	19.5	18.5	18.8	19.7	18.1	18.5	21.9	19.1	09:59:05	3.83333		807
6.58333	30.9	19.4	20.3	20.2	18.5	18.7	20	18.2	18.6	24.1	18.2	10:01:50	6.58333		808
10.0833	30.6	18.6	19.6	18.1	16.9	17.1	18.1	16.7	17	22.9	17.6	10:05:20	10.0833	19.6	809
21.4167	29.6	18.8	19.2	19.3	18.1	18.5	19.1	17.9	18.2	24.1	18.4	10:16:40	21.4167		810
27.8167	29.7	18.9	20.3	17.6	17.2	17.4	17.5	17.3	17.4	20.6	18.6	10:23:04	27.8167		812
29.7	30.7	18.1	19.9	19.8	18.3	18.6	19.4	18.2	18.4	22	18.5	10:24:57	29.7		813
32.1333	28.6	18.1	19.4	19.2	17.4	17.7	18.5	16.9	17.3	20.9	18.7	10:27:23	32.1333		814
34.9	30.3	19.2	19.9	20.8	18.3	18.8	19.7	18.3	18.6	22.4	19.2	10:30:09	34.9		815
36.3833	28.6	18.8	19.6	18.9	18.3	18.5	18.8	18.3	18.4	20.8	18.7	10:31:38	36.3833		816
44.2167	29.6	18.4	19.6	20.4	17.9	18.3	19.8	17.9	18.2	22.8	20.1	10:39:28	44.2167		818
46.05	29.2	17.7	18.8	18.2	16.7	16.9	17.4	16.4	16.7	20.1	17.4	10:41:18	46.05		819
49.45	29.4	16.5	18.3	18.4	15.6	16	17.9	15.6	16	20.4	16	10:44:42	49.45		820
51.8333	32.8	17.6	17.4	17.4	15.3	16	17.2	15.8	16	21.1	15.6	10:47:05	51.8333		822
53.5833	28.6	16.4	17.5	16.9	15.8	16.1	17.1	15.7	15.9	19.5	17.2	10:48:50	53.5833		823
55.3	29.9	16.9	17.8	19.3	16.4	16.8	18.1	16.5	16.9	20.5	18.4	10:50:33	55.3		824
56.4667	27.8	17.5	18.6	17.6	16.1	16.4	17.8	16	16.3	20.3	17.5	10:51:43	56.4667		825
60.45	28	17.4	18.2	18.9	16.9	17.3	18.2	17	17.3	21.1	18.4	10:55:42	60.45		826
62	28.1	17.6	18.3	19.2	17	17.5	18.8	17.4	17.7	21	18.2	10:57:15	62		827
63.2167	26.7	17.8	18.7	19.1	17.8	18.2	18.8	17.8	18.1	21.3	18.4	10:58:28	63.2167		828
67.2333	29	18.4	19.5	18.9	17.9	18.3	19	18.3	18.6	21.8	18.2	11:02:29	67.2333		829
71.3667	28.8	18.8	19.8	18.6	17.7	18.1	18.4	17.6	18	19.9	18	11:06:37	71.3667		830
73.1	29.6	19.4	20.8	20.8	19.7	20.1	20.3	19.5	19.8	22.6	20.7	11:08:21	73.1	20.2	831
75.8167	27.4	18.6	19.6	19.3	18.4	18.7	19.3	18.4	18.7	21	19	11:11:04	75.8167		832
78.2167	27.4	18.4	19.4	19.3	18.7	18.9	19.1	18.4	18.7	21.1	19.5	11:13:28	78.2167		833
79.45	27.9	17.6	19	17.9	17.1	17.4	18	17.3	17.4	19.9	17.6	11:14:42	79.45		834
82.8833	27.6	17.6	18.7	18.1	16.8	17.1	17.7	16.8	16.9	20.1	18.2	11:18:08	82.8833		835
84.2167	28.7	17.8	18.8	17.6	16.9	17.1	17.3	16.9	17	19.2	17.1	11:19:28	84.2167		836
85.6167	28.5	18	18.9	18	16.9	17.1	17.3	16.8	17	20.9	17.6	11:20:52	85.6167		837
91.8667	27.4	17.4	18.1	18.5	16.8	17.1	18.3	17	17.3	21.3	18.7	11:27:07	91.8667		838
95.3	27.1	17.1	18.6	16.9	15.5	15.8	17.1	15.5	15.7	19	16.9	11:30:33	95.3		839
99.7	26.9	17.6	18.8	18.2	16.9	17.3	17.9	17	17.3	21.5	18.3	11:34:57	99.7		840
101.383	27.1	17.4	18.8	17.4	16.5	16.8	17.5	16.5	16.7	20.6	17.5	11:36:38	101.383	19.1	841
106.217	26.1	17.4	18.4	18.2	16.8	17.1	17.8	16.8	17	19.3	17.2	11:41:28	106.217	18.8	842
110.983	28.2	18.3	18.4	17.1	16.5	16.8	17.2	16.4	16.6	19.5	17.4	11:46:14	110.983		843
112.033	26.3	17.1	18.7	16.4	15.9	16	16.4	15.8	16	18.2	16.3	11:47:17	112.033		844
115.117	28.4	17.2	18.8	17	16.2	16.5	16.7	16	16.2	18.6	16.3	11:50:22	115.117		846
121.25	27.5	17.5	18.9	18.4	17.5	17.7	18.1	17.6	17.8	21	18.2	11:56:30	121.25		847
124.55	25.4	18.1	18.7	16.5	15.6	15.7	16.1	15.4	15.7	18.8	17	11:59:48	124.55	19.6	849
128.95	24.6	17.4	19.2	16	15.7	15.8	16.2	15.7	15.9	17	15.6	12:04:12	128.95		850
135.517	27.2	18.1	18.9	16.7	15.9	16.3	16.7	16	16.3	18.5	16.5	12:10:46	135.517		852
																	Descriptive statistics	t. sub. deep	TC	IRT	t aver. body	t aver. head	t max. substrat
													mean	19.6
													stdev	0.589915			Mean	28.3756	19.0341	17.9927	17.4	17.3195	20.6707
																	Standard Error	0.254826	0.120092	0.123189	0.164946	0.159963	0.235694
																	Median	28.4	18.9	17.8	17.3	17.3	20.8
																	Mode	29.6	18.8	17.6	17.1	17	19.9
																	Standard Deviation	1.63168	0.768964	0.788793	1.05617	1.02426	1.50918
																	Sample Variance	2.66239	0.591305	0.622195	1.1155	1.04911	2.27762
																	Kurtosis	0.421803	-0.191448	-0.576265	-0.47761	-0.723604	0.374661
																	Skewness	0.201469	0.0999661	0.198425	0.279069	0.192518	0.11604
																	Range	8.2	3.4	3	4.4	4.1	7.1
																	Minimum	24.6	17.4	16.4	15.7	15.7	17
																	Maximum	32.8	20.8	19.4	20.1	19.8	24.1
																	Sum	1163.4	780.4	737.7	713.4	710.1	847.5
																	Count	41	41	41	41	41	41
																	Confidence Level(95.0%)	0.515023	0.242715	0.248974	0.333369	0.323297	0.476356
t-Test: Paired Two Sample for Means																	t-Test: Two-Sample Assuming Equal Variances
t-Test: Paired Two Sample for Means		TC	IRT	TC	t aver. body	TC	t aver. head	TC	t max. substrat	t aver. body	t aver. head	IRT	t aver. body					TC	IRT	TC	t aver. body	TC	t aver. head	TC	t max. substrat	t aver. body	t aver. head	IRT	t aver. body
Mean		19.0341	17.9927	19.0341	17.4	19.0341	17.3195	19.0341	20.6707	17.4	17.3195	17.9927	17.4				Mean	19.0341	17.9927	19.0341	17.4	19.0341	17.3195	19.0341	20.6707	17.4	17.3195	17.9927	17.4
Variance		0.591305	0.622195	0.591305	1.1155	0.591305	1.04911	0.591305	2.27762	1.1155	1.04911	0.622195	1.1155				Variance	0.591305	0.622195	0.591305	1.1155	0.591305	1.04911	0.591305	2.27762	1.1155	1.04911	0.622195	1.1155
Observations		41	41	41	41	41	41	41	41	41	41	41	41				Observations	41	41	41	41	41	41	41	41	41	41	41	41
Pearson Correlation		0.851543		0.731077		0.709502		0.407818		0.990483		0.75711					Pooled Variance	0.60675		0.853402		0.820207		1.43446		1.0823		0.868848
Hypothesized Mean Difference		0		0		0		0		0		0					Hypothesized Mean Difference	0		0		0		0		0		0
df		40		40		40		40		40		40					df	80		80		80		80		80		80
t Stat		15.6968		14.5202		15.1846		-7.55807		3.50588		5.49948					t Stat	6.05363		8.00923		8.57209		-6.18687		0.350294		2.87891
P(T<=t) one-tail		5.37274e-19		7.69793e-18		1.68134e-18		1.58514e-09		0.000569181		1.1922e-06					P(T<=t) one-tail	2.17405e-08		3.87901e-12		3.04655e-13		1.23047e-08		0.363519		0.00255857
t Critical one-tail		1.68385		1.68385		1.68385		1.68385		1.68385		1.68385					t Critical one-tail	1.66412		1.66412		1.66412		1.66412		1.66412		1.66412
P(T<=t) two-tail		1.07455e-18		1.53959e-17		3.36268e-18		3.17029e-09		0.00113836		2.38439e-06					P(T<=t) two-tail	4.3481e-08		7.75802e-12		6.0931e-13		2.46094e-08		0.727039		0.00511714
t Critical two-tail		2.02108		2.02108		2.02108		2.02108		2.02108		2.02108					t Critical two-tail	1.99006		1.99006		1.99006		1.99006		1.99006		1.99006
	Is Difference Significant?	YES!		YES!		YES!		YES!		YES!		YES!					Significance of Stat. Difference:	0.001		0.001		0.001		0.001		no significant difference		0.01
	Significance of Stat. Difference:	0.001		0.001		0.001		0.001		0.01		0.001														(t stat < t critical)
	Difference & Interval:	1.04146	0.134096	1.63415	0.227458	1.71463	0.228218	-1.63659	0.437633	0.0804878	0.0463997	0.592683	0.217813													P(T<=t) > 0.05
	±Dt:	0.907368	1.17556	1.40669	1.8616	1.48642	1.94285	-2.07422	-1.19895	0.0340881	0.126888	0.37487	0.810496
																		t. sub. deep	IRT	TC	t max. body	t min. body	t aver. body	t max. head	t min. head	t aver. head	t max. substrat	t min. substrat
																	t. sub. deep	1
																	IRT	0.321909	1
																	TC	0.186581	0.851543	1
																	t max. body	0.501049	0.545025	0.504156	1
																	t min. body	0.286833	0.769227	0.767383	0.836838	1
																	t aver. body	0.338152	0.75711	0.731077	0.869757	0.993622	1
																	t max. head	0.480301	0.612029	0.578336	0.959896	0.885396	0.913602	1
																	t min. head	0.304847	0.728749	0.707235	0.843621	0.980655	0.986637	0.894703	1
																	t aver. head	0.313228	0.737869	0.709502	0.867082	0.982482	0.990483	0.913855	0.996118	1
																	t max. substrat	0.642646	0.532186	0.407818	0.814393	0.675435	0.708302	0.832453	0.687468	0.706165	1
																	t min. substrat	0.260042	0.529739	0.517057	0.821126	0.824089	0.831872	0.822112	0.824196	0.826892	0.677846	1

## Sheet: 28.06.2020
date: 28. 06. 2020
time, minutes	t. sub. deep	IRT	TC	t max. body	t min. body	t aver. body	t max. head	t. min head	t aver. head	t max. substrat	t min. substrat	time	t. air	FLIR No
1	30.8	24.2	24.8	24.2	22.9	23.7	23.6	22	23.1	25.7	21.9	9.35.34	22.6	853
2.73333	30.4	23.9	23.8	23.8	22.3	23	22.9	20	21.5	24.1	20.7	9.37.18		854
4.5	32.1	21.5	23.5	21.9	20.4	21.4	21.3	19.9	20.7	23.8	20.4	9.39.04		855
6.61667	31.3	19.8	21.2	22.4	21.2	21.7	21.5	20.2	21.1	22.9	20.2	9.41.11		857
9.75	29.8	21.1	23.2	21	19	19.5	20.8	18.3	18.9	25.9	20	9.44.19		858
13.6833	30.9	19.7	21.7	21.1	18.9	19.7	21.1	18.9	19.5	23.5	19.6	9.48.15		859
15.9333	31.5	18.6	19.8	20.6	18.9	19.4	19.8	18.6	18.9	24.9	19.6	9.50.30		860
17.5	30.1	19.8	20.3	22.5	19.7	20.1	20.7	19.3	19.6	25.6	22	9.52.04		861
20.3333	30.8	18.9	20.2	20.1	18.6	18.9	18.9	18.3	18.6	22.4	18.8	9.54.54	19.6	862
22.4167	31.1	19.7	20.8	20.8	19.8	20.1	20.6	19.3	19.8	25	20.4	9.56.59		865
25.5167	30.7	17.9	19.2	19.9	17.8	18.1	18.5	17	17.5	24.6	18.3	10.00.05		866
29.15	28.8	18.1	19.6	19.2	17.5	17.9	18.6	17.5	17.7	20.6	18.4	10.03.43		867
31.5167	31.4	18.8	19.8	20.2	18	18.5	19.5	17.4	18	21.5	19.5	10.06.05		869
32.1333	29.8	18.4	19.4	19.7	17.6	17.9	18.5	17.2	17.7	24.1	19.2	10.06.42		870
33.8333	29.3	17.7	18.5	18.9	17	17.3	17	16.6	16.8	25.1	18.8	10.08.24		871
35.3	31.1	17.9	18.6	19.8	17.5	18.1	18.2	17.1	17.4	23	18.1	10.09.52		872
36.5667	29.8	18.1	19.4	19.5	18.1	18.5	19	17.6	18	24.3	18.7	10.11.08		873
38.9167	28.4	17.8	19.2	20.2	17.8	18.2	18.2	17.3	17.7	22.8	17.3	10.13.29		874
41.55	28.4	17.6	19.2	20.6	17.7	18.2	19.9	17.6	17.9	25.7	20.7	10.16.07		875
43.4667	29.4	17.8	18.6	19.3	17.2	17.5	18.5	16.9	17.2	25.6	20	10.18.02		876
44.9333	29.4	17.5	19	19.1	16.9	17.4	17.6	16.3	16.7	22.1	18.2	10.19.30		877
46.6333	28.7	16.7	18.7	18.1	16.5	16.8	16.8	16.3	16.5	21.2	19.2	10.21.12		880
48.7667	27.8	17.7	18.4	19.1	16.7	17.1	18.4	16.6	16.8	21.2	18.6	10.23.20		881
49.8167	27.7	16.8	18.4	19.4	17	17.4	18.3	16.8	17	22.8	18.8	10.24.23		882
50.8333	29.6	17.3	18.8	19.3	17.5	17.8	18.3	17.3	17.6	23.6	19.9	10.25.24		883
53.85	29	17.7	19	19.3	17.7	18	18.6	17.3	17.7	23.4	20.7	10.28.25		885
55.2167	28	16.6	18	18.2	16.1	16.5	17.5	16.3	16.5	20.4	18.1	10.29.47		886
58.25	28.2	17.4	18.4	19.8	16.8	17.2	20	16.6	17.2	22.2	18.9	10.32.49		887
59.5167	27.4	16.3	17.8	19.2	16.4	16.8	16.6	16.2	16.4	21.9	18.7	10.34.05		888
61.1667	28.9	17.1	18.2	18.5	16.4	16.9	17.8	16.3	16.5	22.9	18.7	10.35.44		890
61.9667	30.3	16.6	17.9	18.7	16.4	16.9	16.9	16.1	16.3	22.7	18.9	10.36.32		891
63.3333	29.4	16.5	18.2	18	16.4	16.9	17.7	16.2	16.6	21	17.6	10.37.54		892
64.75	28.8	16.1	18.1	18.7	16	16.4	16.6	15.5	16	20.7	18.6	10.39.19		893
66.6	29.7	16.2	17.6	18.4	15.9	16.3	17.8	15.9	16.2	22.3	18.8	10.41.10		894
69.85	29.5	16.8	18.4	18.2	16.7	17.1	18	16.6	17	21.6	19.3	10.44.25		896
75.6667	28.8	17	18.3	18.9	17	17.6	18.3	16.8	17.3	21	18.8	10.50.14		897
79.7833	29.1	16.8	18.4	19.9	16.2	17	18.3	16.1	16.7	22.1	19.3	10.54.21		898
82.0333	27.1	16.4	17.6	18.6	16.1	16.6	17.2	16.2	16.5	20.8	19	10.56.36		899
83.5667	28.4	16.4	17.8	17.8	16.3	16.8	16.5	15.8	16.1	20.5	17.2	10.58.08		900
86.0833	28.3	16.6	18.1	18.1	16.3	16.8	17.9	16.1	16.5	22.2	18.7	11.00.39		902
87.8167	28.5	16.8	17.8	19.8	17.3	17.8	18.4	17.1	17.4	22.5	19.9	11.02.23	19.8	903
89.95	29.8	16.8	18.2	18.7	17	17.4	17.9	17	17.2	21.1	19.8	11.04.31		905
92.3167	27.9	16.8	18.2	19.5	16.8	17.4	19.1	16.9	17.3	23	20	11.06.53		906
94.0333	27.6	16.4	17.9	18.6	16.8	17.2	18.3	16.9	17.2	19.9	18.5	11.08.36		907
95.2667	28.3	16.4	18	18.7	16.3	16.9	18.1	16.3	16.8	21	17.7	11.09.50		908
96.6	27.7	16.3	17.6	18	16.6	17	17.6	16.5	16.9	21.4	18.7	11.11.10	20.4	909
101.217	29.6	18	18.5	20.3	16.9	17.6	19.4	16.5	17.3	22	19.6	11.15.47		910
103.383	29.1	17	18.6	18.2	15.5	16.3	17.7	15.5	15.9	20.2	18	11.17.57		912
104.483	28.3	16.7	17.8	18.5	16.7	17	18	16.7	16.9	20.8	18.3	11.19.03		913
105.917	28.1	16.9	18	18.9	17	17.4	19.3	17.1	17.4	22	19.8	11.20.29		914
106.817	29.5	16.8	18	19.2	17.2	17.6	18.5	17	17.4	22.4	19.4	11.21.23		916
108.75	28.6	16.4	18.2	18.7	16	16.5	18.4	15.8	16.8	20.1	17.6	11.23.19		917
112.183	29.3	16.7	17.9	19.6	17.5	18.1	20.3	17.3	18.2	23.6	19.4	11.26.45		920
113.617	29.6	16.1	17.4	19.6	15.7	16.2	18.3	15.7	16.2	21.4	19.3	11.28.11		922
115.517	28.8	16.8	17.7	19.8	16.8	17.3	19.4	16.6	17.1	23.3	19.2	11.30.05		923
121.2	27.1	16.6	17.6	17.9	16.1	16.4	17.5	16	16.2	19	18.1	11.35.46		925
122.467	26.8	16.3	17.6	17.6	16	16.2	17.1	15.9	16.1	18.9	17.2	11.37.02		926
124.367	29.3	17.4	17.7	17.1	16.2	16.5	17.5	16.1	16.4	22.3	17.7	11.38.56		927
127.05	27.4	16.4	17.6	18.2	16.4	16.6	18.2	16.4	16.6	20.3	18.3	11.41.37		928
130.25	27.7	16.5	17.8	17.9	16.4	16.7	17.6	16.4	16.5	20.7	18.4	11.44.49		929
												date: 28. 06. 2020
																Descriptive statistics	t. sub. deep	TC	IRT	t aver. body	t aver. head	t max. substrat
													20.6
													1.37598			Mean	29.15	18.9	17.6317	17.8017	17.4917	22.3933
																Standard Error	0.159581	0.209452	0.219559	0.204172	0.184977	0.225267
																Median	29.1	18.4	16.95	17.4	17.2	22.25
																Mode	29.8	17.6	16.8	17.4	16.5	21
																Standard Deviation	1.23611	1.62241	1.7007	1.58151	1.43282	1.74491
																Sample Variance	1.52797	2.6322	2.89237	2.50118	2.05298	3.0447
																Kurtosis	-0.473277	4.23619	5.61891	4.27694	4.13545	-0.554629
																Skewness	0.309244	2.10026	2.2414	2.00202	1.93321	0.290931
																Range	5.3	7.4	8.1	7.5	7.2	7
																Minimum	26.8	17.4	16.1	16.2	15.9	18.9
																Maximum	32.1	24.8	24.2	23.7	23.1	25.9
																Sum	1749	1134	1057.9	1068.1	1049.5	1343.6
																Count	60	60	60	60	60	60
																Confidence Level(95.0%)	0.319321	0.419112	0.439337	0.408548	0.370137	0.450757
t-Test: Paired Two Sample for Means																t-Test: Two-Sample Assuming Equal Variances
t-Test: Paired Two Sample for Means		TC	IRT	TC	t aver. body	TC	t aver. head	TC	t max. substrat	t aver. body	t aver. head	t aver. body	IRT			t-Test: Two-Sample Assuming Equal Variances	TC	IRT	TC	t aver. body	TC	t aver. head	TC	t max. substrat	t aver. body	t aver. head	IRT	t aver. body
Mean		18.9	17.6317	18.9	17.8017	18.9	17.4917	18.9	22.3933	17.8017	17.4917	17.8017	17.6317			Mean	18.9	17.6317	18.9	17.8017	18.9	17.4917	18.9	22.3933	17.8017	17.4917	17.6317	17.8017
Variance		2.6322	2.89237	2.6322	2.50118	2.6322	2.05298	2.6322	3.0447	2.50118	2.05298	2.50118	2.89237			Variance	2.6322	2.89237	2.6322	2.50118	2.6322	2.05298	2.6322	3.0447	2.50118	2.05298	2.89237	2.50118
Observations		60	60	60	60	60	60	60	60	60	60	60	60			Observations	60	60	60	60	60	60	60	60	60	60	60	60
Pearson Correlation		0.968647		0.926112		0.907675		0.586436		0.98867		0.945341				Pooled Variance	2.76229		2.56669		2.34259		2.83845		2.27708		2.69678
Hypothesized Mean Difference		0		0		0		0		0		0				Hypothesized Mean Difference	0		0		0		0		0		0
df		59		59		59		59		59		59				df	118		118		118		118		118		118
t Stat		23.2114		13.7859		15.9944		-17.6269		8.8597		2.37182				t Stat	4.17984		3.75498		5.03985		-11.3569		1.12521		-0.567005
P(T<=t) one-tail		1.1691e-31		2.08816e-20		2.01511e-23		1.73128e-25		9.79283e-13		0.0104911				P(T<=t) one-tail	2.81299e-05		0.000135325		8.49321e-07		5.96955e-21		0.131392		0.285894
t Critical one-tail		1.67109		1.67109		1.67109		1.67109		1.67109		1.67109				t Critical one-tail	1.65787		1.65787		1.65787		1.65787		1.65787		1.65787
P(T<=t) two-tail		2.33819e-31		4.17631e-20		4.03021e-23		3.46256e-25		1.95857e-12		0.0209823				P(T<=t) two-tail	5.62597e-05		0.000270651		1.69864e-06		1.19391e-20		0.262784		0.571788
t Critical two-tail		2.001		2.001		2.001		2.001		2.001		2.001				t Critical two-tail	1.98027		1.98027		1.98027		1.98027		1.98027		1.98027
	Is Difference Significant?	YES!		YES!		YES!		YES!		YES!		YES!				Significance of Stat. Difference:	0.001		0.001		0.001		0.001		no significant difference		no significant difference
	Significance of Stat. Difference:	0.001		0.001		0.001		0.001		0.001		0.05													(t stat < t critical)		(t stat < t critical)
	Difference & Interval:	1.26833	0.10934	1.09833	0.159421	1.40833	0.176191	-3.49333	0.396561	0.31	0.0700146	0.17	0.143421												P(T<=t) > 0.05		P(T<=t) > 0.05
	±Dt:	1.15899	1.37767	0.938913	1.25775	1.23214	1.58452	-3.88989	-3.09677	0.239985	0.380015	0.0265789	0.313421
																	t. sub. deep	IRT	TC	t max. body	t min. body	t aver. body	t max. head	t. min head	t aver. head	t max. substrat	t min. substrat
																t. sub. deep	1
																IRT	0.641485	1
																TC	0.648649	0.968647	1
																t max. body	0.621682	0.88	0.853666	1
																t min. body	0.653296	0.939204	0.914285	0.913876	1
																t aver. body	0.667112	0.945341	0.926112	0.927665	0.995408	1
																t max. head	0.561594	0.857033	0.830679	0.899558	0.882253	0.896579	1
																t. min head	0.631414	0.904158	0.891121	0.891763	0.980335	0.976572	0.890744	1
																t aver. head	0.643228	0.922062	0.907675	0.917371	0.98555	0.98867	0.924931	0.988423	1
																t max. substrat	0.583466	0.615941	0.586436	0.671567	0.641445	0.632681	0.599161	0.633079	0.616214	1
																t min. substrat	0.456075	0.623628	0.595152	0.74529	0.686734	0.688053	0.718528	0.717501	0.708367	0.67733	1
																	time, minutes	t. sub. deep	IRT	TC	t max. body	t min. body	t aver. body	t max. head	t. min head	t aver. head	t max. substrat	t min. substrat
																time, minutes	1
																t. sub. deep	-0.657626	1
																IRT	-0.729731	0.641485	1
																TC	-0.768461	0.648649	0.968647	1
																t max. body	-0.697171	0.621682	0.88	0.853666	1
																t min. body	-0.728878	0.653296	0.939204	0.914285	0.913876	1
																t aver. body	-0.721998	0.667112	0.945341	0.926112	0.927665	0.995408	1
																t max. head	-0.525592	0.561594	0.857033	0.830679	0.899558	0.882253	0.896579	1
																t. min head	-0.701636	0.631414	0.904158	0.891121	0.891763	0.980335	0.976572	0.890744	1
																t aver. head	-0.677356	0.643228	0.922062	0.907675	0.917371	0.98555	0.98867	0.924931	0.988423	1
																t max. substrat	-0.655455	0.583466	0.615941	0.586436	0.671567	0.641445	0.632681	0.599161	0.633079	0.616214	1
																t min. substrat	-0.465298	0.456075	0.623628	0.595152	0.74529	0.686734	0.688053	0.718528	0.717501	0.708367	0.67733	1

## Sheet: 17.07.2020
date: 17. 07. 2020
time, minutes	t. sub. deep	IRT	TC	t max. body	t min. body	t aver. body	t max. head	t. min head	t aver. head	t max. substrat	t min. substrat	time	time, minutes	09:36:00	t air	FLIR No
0.183333	32.4	23.8	24.2	23.4	21.5	22.2	21.3	20.1	20.8	25.1	21	9.36.11	0.183333	11	24.8	953
2.65	29.8	19.8	20.2	19.1	17.8	18.2	18.1	17.4	17.8	24.4	19.3	9.38.39	2.65	159		954
5.98333	31.9	19.5	20.6	20.2	17.9	18.4	18.7	17.7	18	22.7	20.4	9.41.59	5.98333	359		955
9.26667	29.2	20.8	21.1	20.7	17.6	18	19	17.7	17.9	22.6	20.3	9.45.16	9.26667	556		956
13.5333	29.7	18.9	20	19.2	17.9	18.4	19	18	18.3	22.2	18.7	9.49.32	13.5333	812		957
16.6833	29.7	19.8	20.2	19.4	17.2	17.7	17.5	16.9	17.3	23.5	19.1	9.52.41	16.6833	1001		959
19.4	30.2	19.6	20.9	20.1	17.2	17.7	17.7	16.9	17.2	23.5	20.5	9.55.24	19.4	1164		960
27.5167	31.3	18.6	18.8	18.1	16.6	17.1	17.3	16.3	16.7	21.2	18.6	10.03.31	27.5167	1651		961
31	31.7	20	20.2	19.4	18.2	18.8	18.9	17.7	18.3	20.6	18.6	10.07.00	31	1860	24.4	962
33.4	30.8	20.5	20.7	20.2	17.7	18.1	17.9	17.2	17.6	24.3	20.6	10.09.24	33.4	2004		963
35.9	31.2	18.7	18.2	18.5	16.5	16.7	17.2	16.3	16.5	22.8	18.9	10.11.54	35.9	2154		964
42.7833	31.8	18.9	19	19.4	17.8	18	20	17.7	18	23.7	20	10.18.47	42.7833	2567		965
48.65	29.9	17.2	17.4	17.9	16.1	16.5	17.2	16.1	16.2	21.2	18.1	10.24.39	48.65	2919		966
53.5167	30.6	17.8	18.2	18.5	16.1	16.5	18	16	16.5	23.3	18.8	10.29.31	53.5167	3211		967
56.8667	31	18.4	19	19.2	17.4	17.8	19.7	17.1	17.4	23.9	18.9	10.32.52	56.8667	3412	24.6	969
58.6333	28.8	17	17.8	17.5	16.3	16.6	16.6	15.9	16.3	21.9	17.9	10.34.38	58.6333	3518		970
61.5333	31	17.4	18.2	18.1	17.2	17.5	17.8	17.1	17.3	23.6	20	10.37.32	61.5333	3692		972
64.1833	31.8	18.4	18.9	19.7	16.9	17.3	17.3	16.9	17.1	24.2	20	10.40.11	64.1833	3851		973
67.3167	29.8	17.9	18.4	18.7	16.3	16.5	17.6	16.3	16.4	20.6	17	10.43.19	67.3167	4039		974
70.0833	31.6	17.6	18	17.2	16	16.3	17.2	16.1	16.3	19.9	17.1	10.46.05	70.0833	4205		975
73.15	28.9	16.6	17.2	16.8	15.7	16	16.3	15.5	15.8	20.9	18.6	10.49.09	73.15	4389		976
74.2833	30.6	16.8	17.6	18.3	15.4	15.8	16.2	15.4	15.6	20.9	18	10.50.17	74.2833	4457		977
															24.6
															0.2
															Descriptive statistics	t. sub. deep	TC	IRT	t aver. body	t aver. head	t max. substrat
															Mean	30.6227	19.3091	18.8182	17.55	17.2409	22.5909
															Standard Error	0.222436	0.348957	0.350302	0.287153	0.240459	0.317724
															Median	30.7	18.95	18.65	17.6	17.25	22.75
															Mode	29.8	20.2	19.8	16.5	18	23.5
															Standard Deviation	1.04332	1.63675	1.64306	1.34687	1.12785	1.49026
															Sample Variance	1.08851	2.67896	2.69965	1.81405	1.27206	2.22087
															Kurtosis	-1.035	2.28431	2.69964	6.03702	3.54967	-1.15942
															Skewness	-0.158012	1.21782	1.23394	1.8927	1.35354	-0.210939
															Range	3.6	7	7.2	6.4	5.2	5.2
															Minimum	28.8	17.2	16.6	15.8	15.6	19.9
															Maximum	32.4	24.2	23.8	22.2	20.8	25.1
															Sum	673.7	424.8	414	386.1	379.3	497
															Count	22	22	22	22	22	22
															Confidence Level(95.0%)	0.46258	0.725696	0.728493	0.597167	0.500063	0.660743
t-Test: Paired Two Sample for Means															t-Test: Two-Sample Assuming Equal Variances
t-Test: Paired Two Sample for Means		TC	IRT	TC	t aver. body	TC	t aver. head	TC	t max. substrat	t aver. body	t aver. head	IRT	t aver. body		t-Test: Two-Sample Assuming Equal Variances	TC	IRT	TC	t aver. body	TC	t aver. head	TC	t max. substrat	t aver. body	t aver. head	IRT	t aver. body
Mean		19.3091	18.8182	19.3091	17.55	19.3091	17.2409	19.3091	22.5909	17.55	17.2409	18.8182	17.55		Mean	19.3091	18.8182	19.3091	17.55	19.3091	17.2409	19.3091	22.5909	17.55	17.2409	18.8182	17.55
Variance		2.67896	2.69965	2.67896	1.81405	2.67896	1.27206	2.67896	2.22087	1.81405	1.27206	2.69965	1.81405		Variance	2.67896	2.69965	2.67896	1.81405	2.67896	1.27206	2.67896	2.22087	1.81405	1.27206	2.69965	1.81405
Observations		22	22	22	22	22	22	22	22	22	22	22	22		Observations	22	22	22	22	22	22	22	22	22	22	22	22
Pearson Correlation		0.971161		0.920849		0.90547		0.571656		0.98729		0.909567			Pooled Variance	2.68931		2.2465		1.97551		2.44991		1.54305		2.25685
Hypothesized Mean Difference		0		0		0		0		0		0			Hypothesized Mean Difference	0		0		0		0		0		0
df		21		21		21		21		21		21			df	42		42		42		42		42		42
t Stat		5.84567		12.5387		12.4409		-10.5943		4.92707		8.51508			t Stat	0.992835		3.89252		4.88029		-6.95401		0.825263		2.7998
P(T<=t) one-tail		4.19713e-06		1.61315e-11		1.86611e-11		3.49184e-10		3.56074e-05		1.49281e-08			P(T<=t) one-tail	0.163238		0.000174375		7.84398e-06		8.45575e-09		0.206943		0.00384681
t Critical one-tail		1.72074		1.72074		1.72074		1.72074		1.72074		1.72074			t Critical one-tail	1.68195		1.68195		1.68195		1.68195		1.68195		1.68195
P(T<=t) two-tail		8.39426e-06		3.2263e-11		3.73223e-11		6.98368e-10		7.12149e-05		2.98561e-08			P(T<=t) two-tail	0.326476		0.000348751		1.5688e-05		1.69115e-08		0.413885		0.00769362
t Critical two-tail		2.07961		2.07961		2.07961		2.07961		2.07961		2.07961			t Critical two-tail	2.01808		2.01808		2.01808		2.01808		2.01808		2.01808
	Is Difference Significant?	YES!		YES!		YES!		YES!		YES!		YES!			Significance of Stat. Difference:	no significant difference		0.001		0.001		0.001		no significant difference		0.01
	Significance of Stat. Difference:	0.001		0.001		0.001		0.001		0.001		0.001				(t stat < t critical)								(t stat < t critical)
	Difference & Interval:	0.490909	0.174642	1.75909	0.291756	2.06818	0.345715	-3.28182	0.644205	0.309091	0.130461	1.26818	0.309724			P(T<=t) > 0.05								P(T<=t) > 0.05
	±Dt:	0.316267	0.665551	1.46734	2.05085	1.72247	2.4139	-3.92602	-2.63761	0.17863	0.439552	0.958457	1.57791
																t. sub. deep	IRT	TC	t max. body	t min. body	t aver. body	t max. head	t. min head	t aver. head	t max. substrat	t min. substrat
															t. sub. deep	1
									±						IRT	0.36087	1
															TC	0.308568	0.971161	1
															t max. body	0.403901	0.926049	0.93923	1
															t min. body	0.443254	0.905302	0.910404	0.878964	1
															t aver. body	0.441047	0.909567	0.920849	0.882522	0.997312	1
															t max. head	0.464317	0.746717	0.73943	0.770149	0.868127	0.854878	1
															t. min head	0.437111	0.881488	0.894507	0.874722	0.979046	0.973344	0.900202	1
															t aver. head	0.440274	0.894845	0.90547	0.871475	0.989386	0.98729	0.895691	0.993562	1
															t max. substrat	0.240561	0.568523	0.571656	0.648414	0.598371	0.582671	0.521352	0.58251	0.583856	1
															t min. substrat	0.331809	0.679239	0.706223	0.748772	0.665871	0.662417	0.539719	0.672396	0.666095	0.803879	1
t-Test: Paired Two Sample for Means
Mean
Variance
Observations
Pearson Correlation
Hypothesized Mean Difference
df
t Stat
P(T<=t) one-tail
t Critical one-tail
P(T<=t) two-tail
t Critical two-tail

## Sheet: Total data & Graph
	Mean values																Standard deviations
Date	t. sub. deep	TC	IRT	t aver. body	t aver. head	t substrat	t air	t air (meteo)	t air (averaged)	% Relative humidity	t(air)-TC	t(air)-IRT	t(air)-t(body)	t(air)-t(head)	t(air)-t(substrate)	t(air)-t(deep)	t. sub. deep	TC	IRT	t aver. body	t aver. head	t max. substrat	t air (mesured)	t air (meteo)	%Relative humidity
2020-06-14	23.3897	16.2718	15.8154	15.1051	15.1821	16.9	18.02	17.7	17.86	100	1.74821	2.20462	2.91487	2.83795	1.12	-5.36974	0.950289	0.953649	0.946055	0.918222	0.948093	1.04655		0.6
2020-06-25	26.069	20.9357	20.3714	20.0595	20.05	21.5714	22.55	22.525	22.5375	100	1.61429	2.17857	2.49048	2.5	0.978571	-3.51905	0.615447	0.389384	0.473846	0.682913	0.680835	1.16248	0.353553	0.05
2020-06-27	28.3756	19.0341	17.9927	17.4	17.3195	20.6707	19.6	22.825	21.2125	100	0.565854	1.60732	2.2	2.28049	-1.07073	-8.77561	1.63168	0.768964	0.788793	1.05617	1.02426	1.50918	0.589915	0.741058
2020-06-28	29.15	18.9	17.6317	17.8017	17.4917	22.3933	20.6	24.3	22.45	62.25	1.7	2.96833	2.79833	3.10833	-1.79333	-8.55	1.23611	1.62241	1.7007	1.58151	1.43282	1.74491	1.37598	1.00333	0.932291
2020-07-17	30.6227	19.3091	18.8182	17.55	17.2409	22.5909	24.6	22.65	23.625	69.25	5.29091	5.78182	7.05	7.35909	2.00909	-6.02273	1.04332	1.63675	1.64306	1.34687	1.12785	1.49026	0.2	0.911043	1.5
											TC-t(air)	IRT-t(air)	t(body)-t(air)	t(head)-t(air)	t(substrate)-t(air)	t(deep)-t(air)
											-1.74821	-2.20462	-2.91487	-2.83795	-1.12	5.36974
											-1.61429	-2.17857	-2.49048	-2.5	-0.978571	3.51905
											-0.565854	-1.60732	-2.2	-2.28049	1.07073	8.77561
											-1.7	-2.96833	-2.79833	-3.10833	1.79333	8.55
											-5.29091	-5.78182	-7.05	-7.35909	-2.00909	6.02273
Dates and measured temperatures
Date	t. sub. deep	TC	IRT	t aver. body	t aver. head	t max. substrat	t air	t air (meteo)
2020-06-14	23.3897	16.2718	15.8154	15.1051	15.1821	16.9	18.02	17.7
2020-06-25	26.069	20.9357	20.3714	20.0595	20.05	21.5714	22.55	22.525
2020-06-27	28.3756	19.0341	17.9927	17.4	17.3195	20.6707	19.6	22.825
2020-06-28	29.15	18.9	17.6317	17.8017	17.4917	22.3933	20.6	24.3
2020-07-17	30.6227	19.3091	18.8182	17.55	17.2409	22.5909	24.6	22.65
Dates and measured temperature differences
Date	tcouple - tIRT		tcouple - tavr body		tcouple - tavr head		tavr body - tavr head		tIRT - tavr body
2020-06-14	0.45641	0.0530024	1.16667	0.0791708	1.08974	0.130472	-0.0769231	0.0862353	0.710256	0.0684811
2020-06-25	0.564286	0.0663094	0.87619	0.272693	0.885714	0.274922	0.00952381	0.0282182	0.311905	0.290882
2020-06-27	1.04146	0.134096	1.63415	0.227458	1.71463	0.228218	0.0804878	0.0463997	0.592683	0.217813
2020-06-28	1.26833	0.10934	1.09833	0.159421	1.40833	0.176191	0.31	0.0700146	-0.17	0.143421
2020-07-17	0.490909	0.174642	1.75909	0.291756	2.06818	0.345715	0.309091	0.130461	1.26818	0.309724
								±

## Sheet: Photos t-areas
2020-06-13				2020-06-25				2020-06-27				2020-06-28				2020-07-17					Descriptive Statistics (RealSattistics)
	Max	Min	Average 13.6		Max	Min	Average 25.6		Max	Min	Average 27.6		Max	Min	Average 28.6		Max	Min	Average 17.7		Columns & Dates		Average 13.6	Average 25.6	Average 27.6	Average 28.6	Average 17.7
El7-head	15.5	15	15.2	El4-head	18.5	18.1	18.3	El1-head	18.1	17	17.2	El1-head	18	17	17.6	El9-head	17.8	16.9	17.2		Mean		15.4143	18.36	17.1556	18.0778	17.8222
								El2-left front	18.2	17.2	17.4	El8-left front	19.2	17.6	18	El5-left front	19.4	17.8	18.3		Standard Error		0.0508432	0.04	0.0580017	0.0829621	0.11399
								El5-right front	17.5	16.9	17	El2-right front	18.8	18	18.2	El1-right front	18.1	17.5	17.7		Median		15.4	18.3	17.1	18.1	17.8
El2-left middle	15.8	15.2	15.4					El3-left middle	18.3	17.2	17.4	El3-left middle	20.3	17.8	18.2	El6-left middle	19.6	17.7	18.2		Mode		15.4	18.3	17	18.2	18
El4-right middle	15.9	15.3	15.6					El7-right middle	17.7	16.9	17	El4-right middle	19.5	18.1	18.5	El2-right middle	18.6	17.8	18		Standard Deviation		0.134519	0.0894427	0.174005	0.248886	0.341971
El6-back	15.4	15.3	15.3	El5-back	18.4	18.2	18.3	El9-back	17.3	16.9	17	El9-back	18.1	17.8	17.9	El8-back	17.8	17.4	17.6		Sample Variance		0.0180952	0.008	0.0302778	0.0619444	0.116944
El1-left back	15.8	15.3	15.5	El1-left back	18.5	18.3	18.4	El4-left back	18.1	17	17.3	El7-left back	18.5	17.8	18	El7-left back	17.9	17.4	17.6		Kurtosis		-0.302493	0.3125	-1.66956	1.40617	-0.077096
El5-right back	15.9	15.4	15.5	El3-right back	18.7	18.4	18.5	El8-right back	18.5	16.9	17	El5-right back	18.6	18	18.1	El3-right back	18.7	17.5	17.8		Skewness		-0.352133	1.25779	0.521218	-0.363438	-0.363568
El3-annus	15.8	15.4	15.4	El2-annus	18.6	18.3	18.3	El6-annus	18.1	16.9	17.1	El6-annus	18.6	18	18.2	El4-annus	19	17.8	18		Range		0.4	0.2	0.4	0.9	1.1
Bx1	16.6	15	16.2																		Maximum		15.6	18.5	17.4	18.5	18.3
																					Minimum		15.2	18.3	17	17.6	17.2
Range:			0.4				0.2				0.4				0.9				1.1		Sum		107.9	91.8	154.4	162.7	160.4
Max temperature			15.6				18.5				17.4				18.5				18.3		Count		7	5	9	9	9
Min temperature			15.2				18.3				17				17.6				17.2		Geometric Mean		15.4138	18.3598	17.1548	18.0763	17.8193
																					Harmonic Mean		15.4133	18.3597	17.154	18.0747	17.8164
			Reference:	Tracy C.R. (1976) A Model of the Dynamic Exchanges of Water and Energy between a Terrestrial Amphibian and Its Environment.																	AAD		0.102041	0.072	0.150617	0.180247	0.269136
				Ecological Monographs 46 (3), 293-326.																	MAD		0.1	0	0.1	0.1	0.2
				https://doi.org/10.2307/1942256																	IQR		0.15	0.1	0.3	0.2	0.4
																					Shapiro-Wilk Test
								Comment:															Average 13.6	Average 25.6	Average 27.6	Average 28.6	Average 17.7
																					W-stat		0.966642	0.770954	0.812582	0.948908	0.964463
				qr = the total exchanged radiation from evaporation/condensation																	p-value		0.873269	0.0459973	0.0283989	0.678074	0.843678
				(cal/min)																	alpha		0.05	0.05	0.05	0.05	0.05
																					normal		yes	no	no	yes	yes
																					d'Agostino-Pearson		Average 13.6	Average 25.6	Average 27.6	Average 28.6	Average 17.7
																					DA-stat		#N/A	#N/A	2.74886	1.43376	0.287206
																					p-value		#N/A	#N/A	0.252984	0.488274	0.866231
																					alpha		0.05	0.05	0.05	0.05	0.05
																					normal		#N/A	#N/A	yes	yes	yes

## Sheet: Лист3
date: 27. 06. 2020															date: 28. 06. 2020															date: 25. 06. 2020															date 14. 06. 2020
t. sub. deep	t air	IRT	TC	FLIR No	t max. body	t min. body	t aver. body	t max. head	t min. head	t aver. head	t max. substrat	t min. substrat	time		t. sub. deep	t. air	IRT	TC	FLIR No	t max. body	t min. body	t aver. body	t max. head	t. min head	t aver. head	t max. substrat	t min. substrat	time		t. sub. deep	t air	IRT	TC	FLIR No	t max. body	t min. body	t aver. body	t max. head	t. min head	t aver. head	t max. substrat	t min. substrat	time		t. sub. deep	t air	IRT	TC	FLIR No
26.6	20.3	19.4	20.1	806	18.4	17.9	18.1	18.2	17.6	18	19.9	16.8	9.55.15		30.8	22.6	24.2	24.8	853	24.2	22.9	23.7	23.6	22	23.1	25.7	21.9	9.35.34		25.8	22.8	21.8	21.9	725	21	20.3	20.5…	21.1	20.3	20.5	22.8	21.1	9.39.20		22.6	18.02	16.2	16.8
30.6		19.4	20.1	807	19.5	18.5	18.8	19.7	18.1	18.5	21.9	19.1	9.59.05		30.4		23.9	23.8	854	23.8	22.3	23	22.9	20	21.5	24.1	20.7	9.37.18		26.2		20.8	21.2	726	19.4	18.9	19.1…	19.6	18.9	19.1	20.2	19.3	9.50.03		23		16.8	17.4
30.9		19.4	20.3	808	20.2	18.5	18.7	20	18.2	18.6	24.1	18.2	10.01.50		32.1		21.5	23.5	855	21.9	20.4	21.4	21.3	19.9	20.7	23.8	20.4	9.39.04		26.3		21.4	21.8	727	19.4	19.2	19.3…	19.3	19.2	19.2	20.1	18.9	10.02.27		22.8		16.7	17.6
30.6	19.6	18.6	19.6	809	18.1	16.9	17.1	18.1	16.7	17	22.9	17.6	10.05.20		31.3		19.8	21.2	857	22.4	21.2	21.7…	21.5	20.2	21.1	22.9	20.2	9.41.11		26.7		21.4	21.6	730	19.2	18.9	19…	19.2	19	19.1	20	18.7	10.07.25		23.2		15.8	16.2
29.6		18.8	19.2	810	19.3	18.1	18.5	19.1	17.9	18.2	24.1	18.4	10.16.40		29.8		21.1	23.2	858	21	19	19.5…	20.8	18.3	18.9	25.9	20	9.44.19		26.3		21.1	21.9	731	19.2	18.8	19…	19.1	18.8	18.9	19.6	18.6	10.11.15		22.6		16.8	17
29.7		18.9	20.3	812	17.6	17.2	17.4	17.5	17.3	17.4	20.6	18.6	10.23.04		30.9		19.7	21.7	859	21.1	18.9	19.7	21.1	18.9	19.5	23.5	19.6	9.48.15		27.3		21.5	21.7	732	19.5	18.9	19.1…	19.4	18.8	19.1	21.3	18.8	10.17.52		23.5		15.8	16.4
30.7		18.1	19.9	813	19.8	18.3	18.6	19.4	18.2	18.4	22	18.5	10.24.57		31.5		18.6	19.8	860	20.6	18.9	19.4	19.8	18.6	18.9	24.9	19.6	9.50.30		27.3		20.6	21.1	733	20.5	20	20.3	20.4	20	20.2	24.2	19.8	10.18.28		23.4		14.8	15.2
28.6		18.1	19.4	814	19.2	17.4	17.7	18.5	16.9	17.3	20.9	18.7	10.27.23		30.1		19.8	20.3	861	22.5	19.7	20.1	20.7	19.3	19.6	25.6	22	9.52.04		25.8		20.5	21.1	735	21.3	20.7	20.9	21.1	20.7	20.9	24.2	21.6	10.25.46		23.2		15.6	16
30.3		19.2	19.9	815	20.8	18.3	18.8	19.7	18.3	18.6	22.4	19.2	10.30.09		30.8	19.6	18.9	20.2	862	20.1	18.6	18.9	18.9	18.3	18.6	22.4	18.8	9.54.54		26.6		20.6	20.8	739	21.1	20.7	20.9	21.1	20.7	20.9	22.2	20.9	10.32.52		23.3		15.2	15.6
28.6		18.8	19.6	816	18.9	18.3	18.5	18.8	18.3	18.4	20.8	18.7	10.31.38		31.1		19.7	20.8	865	20.8	19.8	20.1	20.6	19.3	19.8	25	20.4	9.56.59		26.1		20.1	20.8	741	21.5	21	21.2…	21.5	20.9	21.1	23.9	21.8	10.39.35		24.1		17.4	17.8
29.6		18.4	19.6	818	20.4	17.9	18.3	19.8	17.9	18.2	22.8	20.1	10.39.28		30.7		17.9	19.2	866	19.9	17.8	18.1	18.5	17	17.5	24.6	18.3	10.00.05		26.9		19.9	20.1	745	21.1	20.4	20.7	21.2	20.5	20.9	22.7	20.6	10.45.42		24.1		13.6	13.9
29.2		17.7	18.8	819	18.2	16.7	16.9	17.4	16.4	16.7	20.1	17.4	10.41.18		28.8		18.1	19.6	867	19.2	17.5	17.9	18.6	17.5	17.7	20.6	18.4	10.03.43		26.9		20.1	20.8	747	19.8	19	19.2	19.7	19	19.2	21.6	19.4	10.48.42		24.3		15.4	15.8
29.4		16.5	18.3	820	18.4	15.6	16	17.9	15.6	16	20.4	16	10.44.42		31.4		18.8	19.8	869	20.2	18	18.5	19.5	17.4	18	21.5	19.5	10.06.05		26.3		20	20.6	750	20.2	19.3	19.7	19.9	19.5	19.7	22	20.1	10.52.41		22.5		16.5	16.8
32.8		17.6	17.4	822	17.4	15.3	16…	17.2	15.8	16	21.1	15.6	10.47.05		29.8		18.4	19.4	870	19.7	17.6	17.9	18.5	17.2	17.7	24.1	19.2	10.06.42		26.3		19.9	20.7	751	19.3	18.5	18.9	19.6	18.7	19.1	20.6	19	10.55.18		23.9		16.8	17.2
28.6		16.4	17.5	823	16.9	15.8	16.1	17.1	15.7	15.9	19.5	17.2	10.48.50		29.3		17.7	18.5	871	18.9	17	17.3	17	16.6	16.8	25.1	18.8	10.08.24		26.1		19.9	20.4	753	20.3	19.7	19.9	20.6	19.7	19.9	21.6	20.1	10.57.53		23.3		15.4	16
29.9		16.9	17.8	824	19.3	16.4	16.8	18.1	16.5	16.9	20.5	18.4	10.50.33		31.1		17.9	18.6	872	19.8	17.5	18.1	18.2	17.1	17.4	23	18.1	10.09.52		26.1		20.3	20.6	756	19.9	19.6	19.7	19.8	19.6	19.7	21.8	20.1	11.00.32		23.9		16.7	16.9
27.8		17.5	18.6	825	17.6	16.1	16.4…	17.8	16	16.3	20.3	17.5	10.51.43		29.8		18.1	19.4	873	19.5	18.1	18.5	19	17.6	18	24.3	18.7	10.11.08		26.2		19.9	20.5	758	21	20.6	20.7	20.9	20.5	20.7	22.6	21.1	11.02.15		24.6		16.2	16.6
28		17.4	18.2	826	18.9	16.9	17.3	18.2	17	17.3	21.1	18.4	10.55.42		28.4		17.8	19.2	874	20.2	17.8	18.2	18.2	17.3	17.7	22.8	17.3	10.13.29		25.8		19.9	20.8	759	20.5	20.1	20.2	20.5	20.1	20.3	22.4	20.6	11.04.36		24.7		15.6	16.2
28.1		17.6	18.3	827	19.2	17	17.5	18.8	17.4	17.7	21	18.2	10.57.15		28.4		17.6	19.2	875	20.6	17.7	18.2	19.9	17.6	17.9	25.7	20.7	10.16.07		26.2		19.9	20.6	760	20.5	20.1	20.2	20.9	20	20.4	22.1	20.5	11.06.28		24.3		15.2	15.7
26.7		17.8	18.7	828	19.1	17.8	18.2	18.8	17.8	18.1	21.3	18.4	10.58.28		29.4		17.8	18.6	876	19.3	17.2	17.5	18.5	16.9	17.2	25.6	20	10.18.02		26		19.9	20.6	763	20.1	19.8	20	20	19.7	19.9	21.4	20.2	11.08.48		25.9		14.7	15.4
29		18.4	19.5	829	18.9	17.9	18.3	19	18.3	18.6	21.8	18.2	11.02.29		29.4		17.5	19	877	19.1	16.9	17.4	17.6	16.3	16.7	22.1	18.2	10.19.30		26.3		20.2	20.8	766	21.3	20.6	20.9	21.2	20.6	20.9	24.1	21.2	11.11.12		23.5		16.2	16.6
28.8		18.8	19.8	830	18.6	17.7	18.1	18.4	17.6	18	19.9	18	11.06.37		28.7		16.7	18.7	880	18.1	16.5	16.8	16.8	16.3	16.5	21.2	19.2	10.21.12		26.3		19.9	20.6	768	20.9	20.5	20.7	20.8	20.5	20.6	22.8	20.6	11.14.32		23.3		15.4	15.8
29.6	20.2	19.4	20.8	831	20.8	19.7	20.1	20.3	19.5	19.8	22.6	20.7	11.08.21		27.8		17.7	18.4	881	19.1	16.7	17.1	18.4	16.6	16.8	21.2	18.6	10.23.20		26.3		20.1	21	769	21.3	20.9	21.1	21.3	21	21.1	23.3	21.1	11.16.43		24.4		17	17.5
27.4		18.6	19.6	832	19.3	18.4	18.7	19.3	18.4	18.7	21	19	11.11.04		27.7		16.8	18.4	882	19.4	17	17.4	18.3	16.8	17	22.8	18.8	10.24.23		25.9		20.3	20.9	773	19.4	19	19.2…	19.3	19	19.1	20.6	19.3	11.19.04		24.6		14.9	15.4
27.4		18.4	19.4	833	19.3	18.7	18.9	19.1	18.4	18.7	21.1	19.5	11.13.28		29.6		17.3	18.8	883	19.3	17.5	17.8	18.3	17.3	17.6	23.6	19.9	10.25.24		26.4		20.5	20.9	775	19	18.7	18.8…	18.9	18.7	18.8	19.9	18.8	11.22.11		23.1		16.5	16.9
27.9		17.6	19	834	17.9	17.1	17.4	18	17.3	17.4	19.9	17.6	11.14.42		29		17.7	19	885	19.3	17.7	18	18.6	17.3	17.7	23.4	20.7	10.28.25		26.3		19.9	20.8	777	19.9	19.6	19.7	19.9	19.8	19.8	21.3	19.9	11.23.49		21.3		17.3	17.6
27.6		17.6	18.7	835	18.1	16.8	17.1	17.7	16.8	16.9	20.1	18.2	11.18.08		28		16.6	18	886	18.2	16.1	16.5	17.5	16.3	16.5	20.4	18.1	10.29.47		25.8		20.1	20.9	778	20.9	20.5	20.7	20.7	20.5	20.6	21.8	20.3	11.26.55		23.6		16.9	17.6
28.7		17.8	18.8	836	17.6	16.9	17.1	17.3	16.9	17	19.2	17.1	11.19.28		28.2		17.4	18.4	887	19.8	16.8	17.2	20	16.6	17.2	22.2	18.9	10.32.49		25.8		20.2	20.8	780	19.9	19.7	19.8	19.9	19.6	19.8	20.3	19.2	11.29.30		23.9		16.1	16.6
28.5		18	18.9	837	18	16.9	17.1	17.3	16.8	17	20.9	17.6	11.20.52		27.4		16.3	17.8	888	19.2	16.4	16.8	16.6	16.2	16.4	21.9	18.7	10.34.05		25.9		20.3	20.9	782	19.7	19.3	19.5	19.7	19.4	19.6	20.4	19.1	11.30.21		24.4		15.4	15.6
27.4		17.4	18.1	838	18.5	16.8	17.1	18.3	17	17.3	21.3	18.7	11.27.07		28.9		17.1	18.2	890	18.5	16.4	16.9	17.8	16.3	16.5	22.9	18.7	10.35.44		26.8		19.9	20.5	784	20	19.4	19.6	19.6	19.3	19.5	21.3	19.6	11.31.13		21.8		15.9	16.2
27.1		17.1	18.6	839	16.9	15.5	15.8…	17.1	15.5	15.7	19	16.9	11.30.33		30.3		16.6	17.9	891	18.7	16.4	16.9	16.9	16.1	16.3	22.7	18.9	10.36.32		25.7		20.4	21.2	786	20.3	20.1	20.1	20.3	20.1	20.2	20.7	20.1	11.33.43		22.4		14.1	14.6
26.9		17.6	18.8	840	18.2	16.9	17.3	17.9	17	17.3	21.5	18.3	11.34.57		29.4		16.5	18.2	892	18	16.4	16.9	17.7	16.2	16.6	21	17.6	10.37.54		25.6		20.4	21.1	788	20.9	20.4	20.6	20.8	20.4	20.5	22	20.7	11.40.00		24.4		16.2	16.8
27.1	19.1	17.4	18.8	841	17.4	16.5	16.8	17.5	16.5	16.7	20.6	17.5	11.36.38		28.8		16.1	18.1	893	18.7	16	16.4	16.6	15.5	16	20.7	18.6	10.39.19		26.5		20.4	21.2	790	21	20.7	20.8	20.9	20.6	20.8	21.6	20.8	11.42.05		22.9		15.4	15.7
26.1	18.8	17.4	18.4	842	18.2	16.8	17.1	17.8	16.8	17	19.3	17.2	11.41.28		29.7		16.2	17.6	894	18.4	15.9	16.3	17.8	15.9	16.2	22.3	18.8	10.41.10		25.9		20.3	21	791	20.9	20.6	20.7	20.7	20.5	20.6	21.2	20.5	11.43.35		21.9		16	16.4
28.2		18.3	18.4	843	17.1	16.5	16.8…	17.2	16.4	16.6	19.5	17.4	11.46.14		29.5		16.8	18.4	896	18.2	16.7	17.1	18	16.6	17	21.6	19.3	10.44.25		25.9		20.6	21.1	792	20.6	20.2	20.4	20.5	20.3	20.4	21	20.1	11.45.06		22.3		13.3	13.7
26.3		17.1	18.7	844	16.4	15.9	16…	16.4	15.8	16	18.2	16.3	11.47.17		28.8		17	18.3	897	18.9	17	17.6	18.3	16.8	17.3	21	18.8	10.50.14		26.2		20.4	21	793	20	19.7	19.9	19.9	19.6	19.7	20.5	19.6	11.50.35		21.9		15.5	15.9
28.4		17.2	18.8	846	17	16.2	16.5	16.7	16	16.2	18.6	16.3	11.50.22		29.1		16.8	18.4	898	19.9	16.2	17	18.3	16.1	16.7	22.1	19.3	10.54.21		25.9		20.6	20.9	794	20.6	20.2	20.4	20.6	20.3	20.4	21.3	20.3	11.51.51		23.3		14.9	15.8
27.5		17.5	18.9	847	18.4	17.5	17.7	18.1	17.6	17.8	21	18.2	11.56.30		27.1		16.4	17.6	899	18.6	16.1	16.6	17.2	16.2	16.5	20.8	19	10.56.36		25		20.4	20.9	795	20.4	20.1	20.2	20.4	20.1	20.2	21.7	20.1	11.53.12		22.9		16	16.4
25.4	19.6	18.1	18.7	849	16.5	15.6	15.7...	16.1	15.4	15.7	18.8	17	11.59.48		28.4		16.4	17.8	900	17.8	16.3	16.8	16.5	15.8	16.1	20.5	17.2	10.58.08		25.3		20.1	20.7	796	20.9	20.7	20.8	20.9	20.7	20.8	21.5	20.4	11.56.03		23.1		16.6	17
24.6		17.4	19.2	850	16	15.7	15.8...	16.2	15.7	15.9	17	15.6	12.04.12		28.3		16.6	18.1	902	18.1	16.3	16.8	17.9	16.1	16.5	22.2	18.7	11.00.39		25.1		20.3	21	797	19.7	19.5	19.6	19.6	19.4	19.5	20.4	18.9	11.59.06
27.2		18.1	18.9	852	16.7	15.9	16.3...	16.7	16	16.3	18.5	16.5	12.10.46		28.5	19.8	16.8	17.8	903	19.8	17.3	17.8	18.4	17.1	17.4	22.5	19.9	11.02.23		24.4		20.4	20.7	799	20.7	20.4	20.6	20.8	20.4	20.6	23.2	20.3	12.02.00
															29.8		16.8	18.2	905	18.7	17	17.4	17.9	17	17.2	21.1	19.8	11.04.31		24.4	22.3	20.4	20.8	802	20	19.8	19.9	19.9	19.7	19.8	20.5	18.9	12.09.43
												date: 27. 06. 2020			27.9		16.8	18.2	906	19.5	16.8	17.4	19.1	16.9	17.3	23	20	11.06.53
															27.6		16.4	17.9	907	18.6	16.8	17.2	18.3	16.9	17.2	19.9	18.5	11.08.36
															28.3		16.4	18	908	18.7	16.3	16.9	18.1	16.3	16.8	21	17.7	11.09.50														date: 25. 06. 2020
															27.7	20.4	16.3	17.6	909	18	16.6	17	17.6	16.5	16.9	21.4	18.7	11.11.10
															29.6		18	18.5	910	20.3	16.9	17.6	19.4	16.5	17.3	22	19.6	11.15.47
															29.1		17	18.6	912	18.2	15.5	16.3	17.7	15.5	15.9	20.2	18	11.17.57
															28.3		16.7	17.8	913	18.5	16.7	17	18	16.7	16.9	20.8	18.3	11.19.03
															28.1		16.9	18	914	18.9	17	17.4	19.3	17.1	17.4	22	19.8	11.20.29
															29.5		16.8	18	916	19.2	17.2	17.6	18.5	17	17.4	22.4	19.4	11.21.23
															28.6		16.4	18.2	917	18.7	16	16.5	18.4	15.8	16.8	20.1	17.6	11.23.19
															29.3		16.7	17.9	920	19.6	17.5	18.1…	20.3	17.3	18.2	23.6	19.4	11.26.45
															29.6		16.1	17.4	922	19.6	15.7	16.2	18.3	15.7	16.2	21.4	19.3	11.28.11
															28.8		16.8	17.7	923	19.8	16.8	17.3	19.4	16.6	17.1	23.3	19.2	11.30.05
															27.1		16.6	17.6	925	17.9	16.1	16.4	17.5	16	16.2	19	18.1	11.35.46
															26.8		16.3	17.6	926	17.6	16	16.2	17.1	15.9	16.1	18.9	17.2	11.37.02
															29.3		17.4	17.7	927	17.1	16.2	16.5	17.5	16.1	16.4	22.3	17.7	11.38.56
															27.4		16.4	17.6	928	18.2	16.4	16.6	18.2	16.4	16.6	20.3	18.3	11.41.37
															27.7		16.5	17.8	929	17.9	16.4	16.7	17.6	16.4	16.5	20.7	18.4	11.44.49
																											date: 28. 06. 2020
[truncated: 23 more columns]
